# Supplementary material for: Dose-Dependent Cognitive Decline, Anxiety, and Locomotor Impairments Induced by Doxorubicin: Evidence from an Animal Model
Source: Biology (Basel). 2024 Nov 16;13(11):939. doi: 10.3390/biology13110939 (PMC11592173; doi:10.3390/biology13110939)
Supplement: Supplementary file 1 [file biology-13-00939-s001.zip]

Archive with 1 entries (1 files):
- biology-3251508-supplementary.pdf
